# Supplementary material for: Glanders Diagnosis in an Asymptomatic Mare from Brazil: Insights from Serology, Microbiological Culture, Mass Spectrometry, and Genome Sequencing
Source: Pathogens. 2023 Oct 17;12(10):1250. doi: 10.3390/pathogens12101250 (PMC10609850; doi:10.3390/pathogens12101250)
Supplement: Supplementary file 1 [file pathogens-12-01250-s001.zip]

Archive with 1 entries (1 files):
- pathogens-2617187-supplementary.pdf
